# Supplementary material for: Therapeutic impact of dietary vitamin D supplementation for preventing right ventricular remodeling and improving survival in pulmonary hypertension
Source: PLoS One. 2017 Jul 7;12(7):e0180615. doi: 10.1371/journal.pone.0180615 (PMC5501558; doi:10.1371/journal.pone.0180615)
Supplement: S1 File — (XLSX) [file pone.0180615.s001.xlsx]

## Sheet: PH patients data
Subject No.	Classification	Gender	Age (years)	Mean PAP (mmHg)	Mean RAP (mmHg)	PCWP (mmHg)	PVR (Wood units)	Cardiac output (L/min)	Cardiac index (L/min/m2)	BNP (pg/mL)	6MWD (m)	Serum 25(OH)D levels (ng/mL)
1	PAH	Female	60.4	50	11	12	30.9	1.4	1.2	1012	-	7
2	CTEPH	Male	71.5	38	18	14	5.8	4.1	-	722.6	152	15
3	CTEPH	Female	73.6	52	12	7	17.2	2.6	1.8	632	-	24
4	CTEPH	Male	68.5	38	7	6	7.3	4.4	2.5	518.4	440	23
5	CTEPH	Female	73.6	41	8	7	17	2	1.5	511.5	165	20
6	CTEPH	Male	43.7	60	13	6	18.8	2.8	1.5	447.6	160	14
7	PAH	Male	21.6	52	12	7	9.8	4.6	2.8	378.6	410	18
8	CTEPH	Female	60.1	46	6	12	9.4	3.6	-	321.5	329	15
9	PAH	Female	38.7	56	10	5	26.2	2	1.4	282.1	270	9
10	PAH	Female	43.3	66	4	8	29.7	1.9	1.4	266	300	8
11	CTEPH	Female	69.7	43	1	5	11.7	3.3	2.4	237	387	17
12	CTEPH	Male	60.5	60	7	8	14.5	3.6	2.1	206.7	624	21
13	CTEPH	Male	45.8	38	11	8	7.7	3.9	1.8	202.8	493	23
14	CTEPH	Male	61.5	40	6	6	10.8	3.1	-	193.6	518	19
15	PAH	Female	27	68	9	12	24.7	2.3	1.5	181.5	270	12
16	CTEPH	Male	74.8	38	5	8	12	2.5	2	171.7	295	16
17	CTEPH	Female	79.4	32	6	10	6.2	3.6	2.5	161.4	170	20
18	CTEPH	Female	70.5	37	4	7	5.8	5.2	3.3	152	260	16
19	PAH	Female	60.9	52	8	7	10.9	4.1	2.2	132.1	410	19
20	CTEPH	Male	64.8	44	7	7	8.1	4.6	2.9	125.1	380	19
21	CTEPH	Female	77.3	47	4	9	16.5	2.3	1.6	109.5	295	26
22	CTEPH	Female	50.1	38	1	3	7.9	4.5	2.6	99.1	310	19
23	CTEPH	Female	50.3	30	2	6	4.2	4	2.6	76	425	21
24	CTEPH	Female	61.9	36	4	7	6.6	4.4	2.9	60.2	450	28
25	CTEPH	Female	44.7	53	6	9	11.6	3.8	2.4	57.6	516	14
26	CTEPH	Male	72.8	41	6	11	8.2	3.7	2.1	56.5	140	21
27	CTEPH	Female	80.5	46	0	7	3.2	5.7	3.9	51.3	-	19
28	PAH	Female	66.9	39	2	8	15.7	2	1.6	48.6	310	8
29	CTEPH	Female	63.7	46	3	10	11.2	3.2	2.6	46.5	396	16
30	CTEPH	Male	78	33	8	7	8.9	2.9	1.8	44.4	380	29
31	PAH	Male	65	42	4	5	13.6	2.7	1.5	37.5	340	21
32	CTEPH	Male	15.5	46	2	8	6.8	5.6	-	36.3	420	24
33	CTEPH	Female	62.4	30	6	10	3	7	4.5	35.2	490	21
34	PAH	Female	45.3	38	2	5	8.1	4.1	3	34.3	470	16
35	CTEPH	Female	69.9	30	6	10	4.2	4.8	3.3	29.5	410	34
36	CTEPH	Female	75.3	30	2	4	8.2	3.2	2.3	28	300	16
37	CTEPH	Female	65	38	5	10	7.6	3.7	2.6	27.7	440	15
38	PAH	Female	32.3	45	3	7	4	6.3	4.2	25.8	440	9
39	PAH	Female	25.2	59	6	10	11.9	4.1	2.3	23.5	426	18
40	PAH	Female	17.2	45	5	10	8.6	4.1	3.2	21	563	12
41	CTEPH	Female	62	36	8	13	5.2	4.5	3	20.8	460	35
Classification		Gender (Female ratio)	Age (years)	Mean PAP (mmHg)	Mean RAP (mmHg)	PCWP (mmHg)	PVR (Wood units)	Cardiac output (L/min)	Cardiac index (L/min/m2)	BNP (pg/mL)	6MWD (m)	Serum 25(OH)D levels (ng/mL)
CTEPH	Mean	0.62069	63.7034	40.931	6	8.10345	9.15862	3.88276	2.5	185.603	363.148	20.6897
	n	29	29	29	29	29	29	29	25	29	27	29
	SEM	-	2.59482	1.52397	0.724314	0.471725	0.802759	0.205711	0.145831	36.4416	24.7111	1.03284
PAH	Mean	0.833333	41.9833	51	6.33333	8	16.1767	3.29917	2.18833	203.583	382.636	13.0833
	n	12	12	12	12	12	12	12	12	12	11	12
	SEM	-	5.14986	2.84977	1.02494	0.728219	2.66704	0.42297	0.270792	81.5318	27.9819	1.45362
ALL	Mean	0.682927	57.3463	43.878	6.09756	8.07317	11.2127	3.71195	2.39892	190.866	368.789	18.4634
	n	41	41	41	41	41	41	41	37	41	38	41
	SEM	-	2.81246	1.52587	0.587268	0.391043	1.07074	0.192651	0.132052	34.5576	19.1899	0.998839

## Sheet: PH rat_survival
Day	Surviving No (Actual)		Survival rate (Calculated)		Remarks
	PH + ND	PH + HVD	PH + ND	PH + HVD
0	20	20	1	1	SU5416 injection (n=40, n=20/group)
1	20	20	1	1	-
2	20	20	1	1	-
3	20	20	1	1	-
4	20	20	1	1	-
5	20	20	1	1	-
6	20	20	1	1	-
7	20	20	1	1	-
8	20	20	1	1	-
9	20	20	1	1	-
10	20	20	1	1	-
11	20	20	1	1	-
12	20	20	1	1	-
13	20	20	1	1	-
14	20	20	1	1	-
15	20	20	1	1	-
16	20	20	1	1	-
17	20	20	1	1	-
18	20	20	1	1	-
19	20	20	1	1	-
20	20	20	1	1	-
21	20	20	1	1	-
22	20	20	1	1	-
23	20	20	1	1	-
24	20	20	1	1	-
25	20	20	1	1	-
26	20	20	1	1	-
27	20	20	1	1	-
28	20	20	1	1	-
29	19	20	0.95	1	1 death (ND)
30	18	20	0.9	1	1 death (ND)
31	17	19	0.85	0.95	1 death (ND), 1 death (HVD)
32	16	18	0.8	0.9	1 death (ND), 1 death (HVD)
33	16	17	0.8	0.85	1 death (HVD)
34	12	16	0.6	0.8	4 deaths (ND), 1 death (HVD)
35	10	15	0.5	0.75	2 deaths (ND), 1 death (HVD)
36	10	15	0.5	0.75	-
37	9	15	0.45	0.75	1 death (ND)
38	8	15	0.4	0.75	1 death (ND)
39	7	14	0.35	0.7	1 death (ND), 1 death (HVD)
40	7	13	0.35	0.65	1 death (HVD)
41	7	12	0.35	0.6	1 death (HVD)
42	7	12	0.35	0.6	-
43	7	12	0.35	0.6	-
44	6	11	0.3	0.55	1 death (ND), 1 death (HVD)
45	6	11	0.3	0.55	-
46	6	11	0.3	0.55	-
47	5	11	0.25	0.55	1 death (ND)
48	5	11	0.25	0.55	-
49	4	11	0.2	0.55	1 death (ND)
50	4	11	0.2	0.55	-
51	4	11	0.2	0.55	-
52	4	10	0.2	0.5	1 death (HVD)
53	4	10	0.2	0.5	-
54	4	10	0.2	0.5	-
55	4	10	0.2	0.5	-
56	4	10	0.2	0.5	-

## Sheet: PH rat_blood test
Group	Rat No.	Serum 25(OH)D levels (ng/mL)	Ca (mg/dL)	IP (mg/dL)
Control + ND	1	25	12	9.2
Control + ND	2	21	11	8.8
Control + ND	3	17	10.6	9.6
Control + ND	4	22	12.6	11.2
Control + ND	5	22	11	8.8
Control + ND	6	23	11.4	10.4
Control + ND	7	32	11.4	10
Control + ND	8	20	11	9
PH + ND	1	22	11.2	8.9
PH + ND	2	19	11.9	10.2
PH + ND	3	24	12.8	10.2
PH + ND	4	18	12.4	9.9
PH + ND	5	24	13.2	9.4
PH + ND	6	19	12.4	11
PH + ND	7	17	11.2	9.2
PH + ND	8	21	11.5	8.5
PH + HVD	1	65	11.6	9.4
PH + HVD	2	98	11	9
PH + HVD	3	94	11.8	10.4
PH + HVD	4	90	11.6	9
PH + HVD	5	62	11.6	9.4
PH + HVD	6	66	10.8	10
PH + HVD	7	70	11.6	9.8
PH + HVD	8	77	11.6	9.2
Group		Serum 25(OH)D levels (ng/mL)	Ca (mg/dL)	IP (mg/dL)
Control + ND	Mean	22.75	11.375	9.625
	n	8	8	8
	SEM	1.55552	0.228153	0.303403
PH + ND	Mean	20.5	12.075	9.6625
	n	8	8	8
	SEM	0.944911	0.26373	0.28781
PH + HVD	Mean	77.75	11.45	9.525
	n	8	8	8
	SEM	5.05947	0.123924	0.177029

## Sheet: PH rat_physiological data_8wks
Group	Rat No.	BW (g, Week 8)	RV (g)	LV+S (g)	RV/(LV+S)	RV/BW (mg/g)	(LV+S)/BW (mg/g)	Heart/BW (mg/g)	RVSP (mmHg)	HR (bpm)
Control + ND	1	450	0.2296	0.8161	0.28	0.51	1.81	2.32	30	420
Control + ND	2	453	0.2523	0.7612	0.33	0.56	1.68	2.24	36	420
Control + ND	3	487	0.2792	0.7892	0.35	0.57	1.62	2.19	34	400
Control + ND	4	478	0.2755	0.8951	0.31	0.58	1.87	2.45	38	440
Control + ND	5	488	0.3121	0.8526	0.37	0.64	1.75	2.39	30	360
Control + ND	6	474	0.2477	0.9022	0.27	0.52	1.9	2.43	34	400
Control + ND	7	516	0.248	0.949	0.26	0.48	1.84	2.32	38	380
Control + ND	8	484	0.258	0.852	0.3	0.53	1.76	2.29	30	360
Control + ND	9	491	0.237	0.901	0.26	0.48	1.84	2.32	32	420
Control + ND	10	552	0.266	1.021	0.26	0.48	1.85	2.33	30	360
Control + ND	11	489	0.225	0.9	0.25	0.46	1.84	2.3	-	-
PH + ND	1	442	0.4418	0.9064	0.49	1	2.05	3.05	71	372
PH + ND	2	477	0.3352	0.9663	0.35	0.7	2.03	2.73	54	355
PH + ND	3	440	0.5304	0.983	0.54	1.21	2.23	3.44	118	345
PH + ND	4	444	0.385	0.8309	0.46	0.87	1.87	2.74	87	337
PH + ND	5	522	0.384	1.0098	0.38	0.74	1.93	2.67	78	322
PH + ND	6	508	0.4378	0.9918	0.44	0.86	1.95	2.81	107	363
PH + ND	7	338	0.6585	0.9697	0.68	1.95	2.87	4.82	195	329
PH + ND	8	419	0.6174	1.0001	0.62	1.47	2.39	3.86	107	329
PH + ND	9	454	0.3677	0.941	0.39	0.81	2.07	2.88	60	315
PH + ND	10	497	0.5121	1.1407	0.45	1.03	2.3	3.33	78	343
PH + ND	11	479	0.3158	0.9494	0.33	0.66	1.98	2.64	55	352
PH + HVD	1	480	0.4961	0.9907	0.5	1.03	2.06	3.1	98	387
PH + HVD	2	445	0.2433	0.8638	0.28	0.55	1.94	2.49	51	395
PH + HVD	3	472	0.3223	0.9906	0.33	0.68	2.1	2.78	61	313
PH + HVD	4	486	0.2832	0.9022	0.31	0.58	1.86	2.44	81	340
PH + HVD	5	536	0.3716	0.9591	0.39	0.69	1.79	2.48	90	314
PH + HVD	6	447	0.4376	0.8967	0.49	0.98	2.01	2.99	118	340
PH + HVD	7	481	0.3404	0.9922	0.34	0.71	2.06	2.77	73	324
PH + HVD	8	453	0.2883	0.9145	0.32	0.64	2.02	2.66	50	329
PH + HVD	9	479	0.3227	0.9543	0.34	0.67	1.99	2.67	63	344
PH + HVD	10	516	0.3481	1.0829	0.32	0.67	2.1	2.77	51	366
PH + HVD	11	439	0.3624	0.8395	0.43	0.83	1.91	2.74	53	308
Group		BW (g, Week 8)	RV (g)	LV+S (g)	RV/(LV+S)	RV/BW (mg/g)	(LV+S)/BW (mg/g)	Heart/BW (mg/g)	RVSP (mmHg)	HR (bpm)
Control + ND	Mean	487.455	0.257309	0.876309	0.2957	0.528855	1.79655	2.32541	33.2	396
	n	11	11	11	11	11	11	11	10	10
	SEM	8.45777	0.00757771	0.0221626	0.0120766	0.0162554	0.0258966	0.0225599	1.04137	9.33333
PH + ND	Mean	456.364	0.453245	0.971736	0.466151	1.02669	2.15223	3.17892	91.8182	342
	n	11	11	11	11	11	11	11	11	11
	SEM	15.2562	0.0341732	0.0227461	0.0330377	0.117003	0.086533	0.200449	12.2213	5.31892
PH + HVD	Mean	475.818	0.346909	0.944227	0.367887	0.730548	1.98549	2.71604	71.7273	341.818
	n	11	11	11	11	11	11	11	11	11
	SEM	9.07826	0.0214892	0.0209999	0.0223853	0.0464742	0.0304203	0.0616667	6.82654	8.89108

## Sheet: PH rat_physiological data_3wks
Group	Rat No.	BW (g, Week 3)	RV (g)	LV+S (g)	RV/(LV+S)	RV/BW (mg/g)	(LV+S)/BW (mg/g)	Heart/BW (mg/g)	RVSP (mmHg)	HR (bpm)
PH + ND	1	-	-	-	-	-	-	-	70.4457	402.49
PH + ND	2	-	-	-	-	-	-	-	39.6234	384.677
PH + ND	3	-	-	-	-	-	-	-	52.5482	432.061
PH + ND	4	-	-	-	-	-	-	-	74.2133	393.914
PH + ND	5	199	0.205	0.398	0.515075	1.03015	2	3.03015	61.3813	377.079
PH + ND	6	173	0.232	0.412	0.563107	1.34104	2.3815	3.72254	57.871	419.932
PH + ND	7	172	0.313	0.436	0.71789	1.81977	2.53488	4.35465	86.9983	385.604
PH + ND	8	179	0.194	0.48	0.404167	1.0838	2.68156	3.76536	80.0065	377.293
PH + ND	9	160	0.225	0.464	0.484914	1.40625	2.9	4.30625	58.3018	404.613
PH + HVD	1	-	-	-	-	-	-	-	61.5534	396.391
PH + HVD	2	-	-	-	-	-	-	-	59.7096	427.838
PH + HVD	3	-	-	-	-	-	-	-	83.1266	396.624
PH + HVD	4	-	-	-	-	-	-	-	75.7542	375.66
PH + HVD	5	184	0.272	0.469	0.579957	1.47826	2.54891	4.02717	71.234	412.109
PH + HVD	6	168	0.184	0.39	0.471795	1.09524	2.32143	3.41667	50.9186	415.832
PH + HVD	7	195	0.198	0.481	0.411642	1.01538	2.46667	3.48205	66.3532	434.768
PH + HVD	8	185	0.28	0.427	0.655738	1.51351	2.30811	3.82162	145.376	364.992
PH + HVD	9	192	0.221	0.413	0.535109	1.15104	2.15104	3.30208	81.3822	405.51
Group		BW (g, Week 3)	RV (g)	LV+S (g)	RV/(LV+S)	RV/BW (mg/g)	(LV+S)/BW (mg/g)	Heart/BW (mg/g)	RVSP (mmHg)	HR (bpm)
PH + ND	Mean	176.6	0.2338	0.438	0.53704	1.33622	2.4996	3.83582	64.56	397.56
	n	5	5	5	5	5	5	5	9	9
	SEM	6.392	0.0209366	0.0153623	0.0520749	0.140739	0.151367	0.240563	4.854	6.362
PH + HVD	Mean	184.8	0.231	0.436	0.53084	1.25068	2.35922	3.60994	77.22	403.44
	n	5	5	5	5	5	5	5	9	9
	SEM	4.684	0.0193391	0.017088	0.0422663	0.102555	0.0688947	0.135528	9.147	7.605

## Sheet: PH rat_physiological data_6wks
Group	Rat No.	BW (g, Week 6)	RV (g)	LV+S (g)	RV/(LV+S)	RV/BW (mg/g)	(LV+S)/BW (mg/g)	Heart/BW (mg/g)	RVSP (mmHg)	HR (bpm)
PH + ND	1	-	-	-	-	-	-	-	74.7247	351.168
PH + ND	2	-	-	-	-	-	-	-	58.8541	307.962
PH + ND	3	-	-	-	-	-	-	-	66.2315	363.769
PH + ND	4	-	-	-	-	-	-	-	55.1912	333.694
PH + ND	5	330	0.242	0.744	0.325269	0.733333	2.25455	2.98788	41.6861	327.514
PH + ND	6	343	0.266	0.726	0.366391	0.77551	2.11662	2.89213	41.3849	382.277
PH + ND	7	347	0.294	0.711	0.413502	0.847262	2.04899	2.89625	52.1295	298.852
PH + ND	8	315	0.501	0.702	0.713675	1.59048	2.22857	3.81905	91.0286	325.173
PH + ND	9	351	0.367	0.695	0.528058	1.04558	1.98006	3.02564	59.1591	333.466
PH + HVD	1	-	-	-	-	-	-	-	68.0916	331.627
PH + HVD	2	-	-	-	-	-	-	-	48.7673	333.957
PH + HVD	3	-	-	-	-	-	-	-	116.814	394.51
PH + HVD	4	-	-	-	-	-	-	-	-	-
PH + HVD	5	320	0.238	0.734	0.324251	0.74375	2.29375	3.0375	48.3327	317.613
PH + HVD	6	344	0.221	0.748	0.295455	0.642442	2.17442	2.81686	42.9441	352.217
PH + HVD	7	358	0.253	0.747	0.338688	0.706704	2.08659	2.7933	53.4642	353.616
PH + HVD	8	344	0.245	0.73	0.335616	0.712209	2.12209	2.8343	40.4262	352.193
PH + HVD	9	337	0.314	0.677	0.463811	0.931751	2.0089	2.94065	39.2659	360.869
Group		BW (g, Week 6)	RV (g)	LV+S (g)	RV/(LV+S)	RV/BW (mg/g)	(LV+S)/BW (mg/g)	Heart/BW (mg/g)	RVSP (mmHg)	HR (bpm)
PH + ND	Mean	337.2	0.334	0.7156	0.4694	0.99844	2.12576	3.12418	60	336
	n	5	5	5	5	5	5	5	9	9
	SEM	6.576	0.0467258	0.0087898	0.0698666	0.157417	0.0521262	0.175621	5.268	8.721
PH + HVD	Mean	340.6	0.2542	0.7272	0.35158	0.74738	2.13716	2.88454	57.13	340.6
	n	5	5	5	5	5	5	5	8	8
	SEM	6.177	0.0158537	0.0130361	0.0290721	0.0489576	0.0475167	0.0458119	9.152	6.177

## Sheet: PH rat_Lung MWT
Group	Rat No.	Vessel No.	Medial wall thickness (%)
Control + ND	1	1	11.4602
Control + ND	1	2	11.3219
Control + ND	1	3	11.1961
Control + ND	1	4	7.47889
Control + ND	1	5	24.4511
Control + ND	1	6	11.5706
Control + ND	1	7	10.1017
Control + ND	1	8	12.9462
Control + ND	1	9	16.7972
Control + ND	1	10	7.49858
Control + ND	2	1	6.90158
Control + ND	2	2	3.95545
Control + ND	2	3	5.61523
Control + ND	2	4	20.6748
Control + ND	2	5	9.50016
Control + ND	2	6	23.6221
Control + ND	2	7	11.1964
Control + ND	2	8	11.7583
Control + ND	2	9	30.8187
Control + ND	2	10	9.90248
Control + ND	3	1	7.82494
Control + ND	3	2	12.3615
Control + ND	3	3	12.9909
Control + ND	3	4	16.0965
Control + ND	3	5	11.1976
Control + ND	3	6	10.1515
Control + ND	3	7	11.5989
Control + ND	3	8	15.2251
Control + ND	3	9	6.29353
Control + ND	3	10	22.2064
Control + ND	4	1	9.25288
Control + ND	4	2	18.501
Control + ND	4	3	8.40233
Control + ND	4	4	8.79791
Control + ND	4	5	11.6027
Control + ND	4	6	13.0288
Control + ND	4	7	4.31355
Control + ND	4	8	9.51622
Control + ND	4	9	7.10176
Control + ND	4	10	4.78574
PH + ND	1	1	24.3894
PH + ND	1	2	47.7434
PH + ND	1	3	33.521
PH + ND	1	4	25.3693
PH + ND	1	5	28.7349
PH + ND	1	6	17.5912
PH + ND	1	7	52.6835
PH + ND	1	8	28.4719
PH + ND	1	9	42.9821
PH + ND	1	10	32.8172
PH + ND	2	1	17.8578
PH + ND	2	2	40.1162
PH + ND	2	3	38.0737
PH + ND	2	4	44.6032
PH + ND	2	5	26.5235
PH + ND	2	6	25.7051
PH + ND	2	7	24.6761
PH + ND	2	8	16.5898
PH + ND	2	9	21.5009
PH + ND	2	10	19.2758
PH + ND	3	1	23.6153
PH + ND	3	2	25.2711
PH + ND	3	3	24.1184
PH + ND	3	4	30.1069
PH + ND	3	5	24.1763
PH + ND	3	6	22.2771
PH + ND	3	7	36.314
PH + ND	3	8	24.4141
PH + ND	3	9	20.8288
PH + ND	3	10	17.2098
PH + ND	4	1	19.7612
PH + ND	4	2	24.782
PH + ND	4	3	15.0894
PH + ND	4	4	17.4978
PH + ND	4	5	18.2582
PH + ND	4	6	24.3579
PH + ND	4	7	18.4684
PH + ND	4	8	13.6065
PH + ND	4	9	22.4616
PH + ND	4	10	19.209
PH + ND	5	1	42.5544
PH + ND	5	2	27.8829
PH + ND	5	3	45.8174
PH + ND	5	4	40.8401
PH + ND	5	5	52.8411
PH + ND	5	6	23.7621
PH + ND	5	7	28.637
PH + ND	5	8	26.0159
PH + ND	5	9	23.9037
PH + ND	5	10	48.5882
PH + ND	6	1	27.8741
PH + ND	6	2	35.4181
PH + ND	6	3	40.8586
PH + ND	6	4	33.8313
PH + ND	6	5	31.7994
PH + ND	6	6	44.2897
PH + ND	6	7	41.9975
PH + ND	6	8	30.7892
PH + ND	6	9	52.3527
PH + ND	6	10	40.2857
PH + ND	7	1	21.1652
PH + ND	7	2	23.4358
PH + ND	7	3	72.8519
PH + ND	7	4	46.7745
PH + ND	7	5	43.9055
PH + ND	7	6	40.5144
PH + ND	7	7	45.9341
PH + ND	7	8	25.8712
PH + ND	7	9	30.5612
PH + ND	7	10	49.093
PH + ND	8	1	17.1178
PH + ND	8	2	36.7492
PH + ND	8	3	29.1433
PH + ND	8	4	28.8174
PH + ND	8	5	21.337
PH + ND	8	6	32.4221
PH + ND	8	7	19.8796
PH + ND	8	8	42.9275
PH + ND	8	9	25.6469
PH + ND	8	10	31.8357
PH + ND	9	1	38.6508
PH + ND	9	2	39.4012
PH + ND	9	3	35.9739
PH + ND	9	4	29.8829
PH + ND	9	5	40.8235
PH + ND	9	6	52.5548
PH + ND	9	7	36.6381
PH + ND	9	8	56.7571
PH + ND	9	9	55.8472
PH + ND	9	10	54.7535
PH + HVD	1	1	38.5871
PH + HVD	1	2	39.504
PH + HVD	1	3	58.9805
PH + HVD	1	4	38.5672
PH + HVD	1	5	29.2312
PH + HVD	1	6	40.6345
PH + HVD	1	7	41.8244
PH + HVD	1	8	43.4237
PH + HVD	1	9	47.0504
PH + HVD	1	10	44.2638
PH + HVD	2	1	30.1883
PH + HVD	2	2	30.1815
PH + HVD	2	3	15.4444
PH + HVD	2	4	28.2131
PH + HVD	2	5	17.9147
PH + HVD	2	6	18.7478
PH + HVD	2	7	25.9768
PH + HVD	2	8	27.4804
PH + HVD	2	9	31.0416
PH + HVD	2	10	21.9428
PH + HVD	3	1	33.2313
PH + HVD	3	2	30.7895
PH + HVD	3	3	26.9588
PH + HVD	3	4	41.0788
PH + HVD	3	5	31.4724
PH + HVD	3	6	32.3856
PH + HVD	3	7	26.0338
PH + HVD	3	8	42.0136
PH + HVD	3	9	27.374
PH + HVD	3	10	27.2873
PH + HVD	4	1	33.5678
PH + HVD	4	2	16.3442
PH + HVD	4	3	31.4176
PH + HVD	4	4	34.0831
PH + HVD	4	5	29.0271
PH + HVD	4	6	44.6082
PH + HVD	4	7	26.5687
PH + HVD	4	8	44.2333
PH + HVD	4	9	26.4309
PH + HVD	4	10	30.2765
PH + HVD	5	1	27.9602
PH + HVD	5	2	28.8173
PH + HVD	5	3	29.9937
PH + HVD	5	4	31.1044
PH + HVD	5	5	26.8941
PH + HVD	5	6	35.6288
PH + HVD	5	7	37.4655
PH + HVD	5	8	26.6076
PH + HVD	5	9	22.552
PH + HVD	5	10	29.1296
PH + HVD	6	1	38.8633
PH + HVD	6	2	36.9956
PH + HVD	6	3	44.1153
PH + HVD	6	4	30.8304
PH + HVD	6	5	40.1198
PH + HVD	6	6	41.0415
PH + HVD	6	7	38.8268
PH + HVD	6	8	24.4338
PH + HVD	6	9	55.3426
PH + HVD	6	10	36.856
PH + HVD	7	1	27.7483
PH + HVD	7	2	19.8902
PH + HVD	7	3	22.5628
PH + HVD	7	4	22.9377
PH + HVD	7	5	19.9665
PH + HVD	7	6	25.7054
PH + HVD	7	7	20.4958
PH + HVD	7	8	21.3547
PH + HVD	7	9	23.1066
PH + HVD	7	10	19.9658
PH + HVD	8	1	34.3387
PH + HVD	8	2	23.9418
PH + HVD	8	3	28.2848
PH + HVD	8	4	17.7273
PH + HVD	8	5	24.4795
PH + HVD	8	6	21.6642
PH + HVD	8	7	26.3638
PH + HVD	8	8	19.6737
PH + HVD	8	9	16.4097
PH + HVD	8	10	24.0101
PH + HVD	9	1	30.003
PH + HVD	9	2	25.4413
PH + HVD	9	3	21.7894
PH + HVD	9	4	18.0496
PH + HVD	9	5	28.5773
PH + HVD	9	6	34.0356
PH + HVD	9	7	42.159
PH + HVD	9	8	21.6577
PH + HVD	9	9	37.4789
PH + HVD	9	10	25.9025
PH + HVD	10	1	22.1518
PH + HVD	10	2	16.9595
PH + HVD	10	3	23.9105
PH + HVD	10	4	16.995
PH + HVD	10	5	23.9487
PH + HVD	10	6	33.3247
PH + HVD	10	7	30.9358
PH + HVD	10	8	27.4021
PH + HVD	10	9	22.2222
PH + HVD	10	10	23.737
PH + HVD	11	1	40.9606
PH + HVD	11	2	19.4935
PH + HVD	11	3	35.3523
PH + HVD	11	4	28.1655
PH + HVD	11	5	16.4725
PH + HVD	11	6	31.5091
PH + HVD	11	7	44.2028
PH + HVD	11	8	31.704
PH + HVD	11	9	27.6028
PH + HVD	11	10	34.7662
	Group		Medial wall thickness (%)
	Control + ND	Mean	12.0004
		n	40
		SEM	0.92484
	PH + ND	Mean	32.4295
		n	90
		SEM	1.25733
	PH + HVD	Mean	29.8682
		n	110
		SEM	0.826647

## Sheet: PH rat_BNP
Group	Rat No.	Target gene	Ct Mean	deltaCt	1/POWER(2,deltaCt)	normalized to Control + ND	average of Control + ND
Control + ND	1	GAPDH	37.9555	-	-	-
Control + ND	2	GAPDH	38.9984	-	-	-
Control + ND	3	GAPDH	37.181	-	-	-
PH + ND	1	GAPDH	36.1842	-	-	-
PH + ND	2	GAPDH	37.1496	-	-	-
PH + ND	3	GAPDH	36.5947	-	-	-
PH + ND	4	GAPDH	37.0184	-	-	-
PH + HVD	1	GAPDH	37.3899	-	-	-
PH + HVD	2	GAPDH	38.3558	-	-	-
PH + HVD	3	GAPDH	36.9122	-	-	-
PH + HVD	4	GAPDH	37.8903	-	-	-
Control + ND	1	BNP	34.8459	-3.10964	8.63168	0.134637	64.1109	64.1109	1
Control + ND	2	BNP	31.5768	-7.42159	171.443	2.67417
Control + ND	3	BNP	33.5654	-3.61563	12.2578	0.191197
PH + ND	1	BNP	27.5137	-8.6705	407.455	6.35548			6.31485
PH + ND	2	BNP	28.0641	-9.08547	543.251	8.47361
PH + ND	3	BNP	28.7594	-7.83529	228.38	3.56227
PH + ND	4	BNP	28.236	-8.7824	440.317	6.86805
PH + HVD	1	BNP	30.3253	-7.06464	133.866	2.08804			2.94456
PH + HVD	2	BNP	29.8536	-8.50226	362.606	5.65592
PH + HVD	3	BNP	29.7511	-7.16117	143.129	2.23252
PH + HVD	4	BNP	31.0384	-6.85192	115.513	1.80178
				Group		normalized to Control + ND
				Control + ND	Mean	1
					n	3
					SEM	0.837242
				PH + ND	Mean	6.31485
					n	4
					SEM	1.02244
				PH + HVD	Mean	2.94456
					n	4
					SEM	0.908207

## Sheet: PH rat_RV cardiomyocyte
Group	Rat No.	Image No.	Cell No.	Cardiomyocyte cross-sectional area (mm2)
Control + ND	1	1	1	541.84
Control + ND	1	1	2	393.165
Control + ND	1	1	3	425.485
Control + ND	1	1	4	411.121
Control + ND	1	1	5	343.965
Control + ND	1	1	6	453.138
Control + ND	1	1	7	342.457
Control + ND	1	1	8	446.458
Control + ND	1	1	9	350.357
Control + ND	1	1	10	404.872
Control + ND	1	2	1	491.492
Control + ND	1	2	2	746.97
Control + ND	1	2	3	530.133
Control + ND	1	2	4	246.213
Control + ND	1	2	5	279.324
Control + ND	1	2	6	412.988
Control + ND	1	2	7	480.862
Control + ND	1	2	8	486.105
Control + ND	1	2	9	410.331
Control + ND	1	2	10	410.187
Control + ND	1	3	1	270.274
Control + ND	1	3	2	278.103
Control + ND	1	3	3	325.937
Control + ND	1	3	4	489.121
Control + ND	1	3	5	420.601
Control + ND	1	3	6	399.772
Control + ND	1	3	7	318.108
Control + ND	1	3	8	359.766
Control + ND	1	3	9	457.591
Control + ND	1	3	10	456.513
Control + ND	1	4	1	342.888
Control + ND	1	4	2	344.181
Control + ND	1	4	3	281.406
Control + ND	1	4	4	389.502
Control + ND	1	4	5	478.204
Control + ND	1	4	6	352.512
Control + ND	1	4	7	316.6
Control + ND	1	4	8	358.474
Control + ND	1	4	9	321.915
Control + ND	1	4	10	325.219
Control + ND	1	5	1	329.313
Control + ND	1	5	2	282.053
Control + ND	1	5	3	255.981
Control + ND	1	5	4	220.572
Control + ND	1	5	5	254.903
Control + ND	1	5	6	481.939
Control + ND	1	5	7	345.114
Control + ND	1	5	8	286.506
Control + ND	1	5	9	417.585
Control + ND	1	5	10	321.197
Control + ND	2	1	1	282.915
Control + ND	2	1	2	197.229
Control + ND	2	1	3	240.179
Control + ND	2	1	4	245.997
Control + ND	2	1	5	173.383
Control + ND	2	1	6	162.897
Control + ND	2	1	7	217.555
Control + ND	2	1	8	204.267
Control + ND	2	1	9	180.063
Control + ND	2	1	10	196.295
Control + ND	2	2	1	328.236
Control + ND	2	2	2	358.258
Control + ND	2	2	3	273.29
Control + ND	2	2	4	314.948
Control + ND	2	2	5	251.097
Control + ND	2	2	6	218.201
Control + ND	2	2	7	299.937
Control + ND	2	2	8	195.864
Control + ND	2	2	9	247.218
Control + ND	2	2	10	316.097
Control + ND	2	3	1	347.987
Control + ND	2	3	2	313.44
Control + ND	2	3	3	259.859
Control + ND	2	3	4	243.699
Control + ND	2	3	5	217.555
Control + ND	2	3	6	273.147
Control + ND	2	3	7	217.627
Control + ND	2	3	8	326.296
Control + ND	2	3	9	299.291
Control + ND	2	3	10	380.021
Control + ND	2	4	1	356.678
Control + ND	2	4	2	278.749
Control + ND	2	4	3	319.33
Control + ND	2	4	4	319.33
Control + ND	2	4	5	323.28
Control + ND	2	4	6	268.191
Control + ND	2	4	7	355.17
Control + ND	2	4	8	233.643
Control + ND	2	4	9	296.418
Control + ND	2	4	10	239.461
Control + ND	2	5	1	205.273
Control + ND	2	5	2	191.052
Control + ND	2	5	3	178.339
Control + ND	2	5	4	195.577
Control + ND	2	5	5	136.106
Control + ND	2	5	6	192.273
Control + ND	2	5	7	223.157
Control + ND	2	5	8	185.45
Control + ND	2	5	9	309.13
Control + ND	2	5	10	246.356
Control + ND	3	1	1	289.666
Control + ND	3	1	2	303.097
Control + ND	3	1	3	309.13
Control + ND	3	1	4	227.179
Control + ND	3	1	5	301.374
Control + ND	3	1	6	230.268
Control + ND	3	1	7	274.727
Control + ND	3	1	8	349.424
Control + ND	3	1	9	260.506
Control + ND	3	1	10	326.009
Control + ND	3	2	1	313.081
Control + ND	3	2	2	385.839
Control + ND	3	2	3	239.892
Control + ND	3	2	4	368.242
Control + ND	3	2	5	284.639
Control + ND	3	2	6	303.6
Control + ND	3	2	7	333.766
Control + ND	3	2	8	372.048
Control + ND	3	2	9	257.848
Control + ND	3	2	10	320.694
Control + ND	3	3	1	343.247
Control + ND	3	3	2	269.484
Control + ND	3	3	3	298.572
Control + ND	3	3	4	218.417
Control + ND	3	3	5	220.572
Control + ND	3	3	6	268.406
Control + ND	3	3	7	326.225
Control + ND	3	3	8	298.357
Control + ND	3	3	9	332.689
Control + ND	3	3	10	271.136
Control + ND	3	4	1	396.828
Control + ND	3	4	2	271.279
Control + ND	3	4	3	384.761
Control + ND	3	4	4	294.694
Control + ND	3	4	5	357.54
Control + ND	3	4	6	274.727
Control + ND	3	4	7	312.147
Control + ND	3	4	8	365.01
Control + ND	3	4	9	360.269
Control + ND	3	4	10	280.904
Control + ND	3	5	1	259.5
Control + ND	3	5	2	301.804
Control + ND	3	5	3	332.186
Control + ND	3	5	4	403.292
Control + ND	3	5	5	234.577
Control + ND	3	5	6	258.207
Control + ND	3	5	7	283.489
Control + ND	3	5	8	254.329
Control + ND	3	5	9	278.246
Control + ND	3	5	10	270.561
Control + ND	4	1	1	354.02
Control + ND	4	1	2	327.302
Control + ND	4	1	3	373.916
Control + ND	4	1	4	378.01
Control + ND	4	1	5	420.53
Control + ND	4	1	6	400.85
Control + ND	4	1	7	254.832
Control + ND	4	1	8	381.242
Control + ND	4	1	9	315.523
Control + ND	4	1	10	456.226
Control + ND	4	2	1	529.846
Control + ND	4	2	2	393.236
Control + ND	4	2	3	336.998
Control + ND	4	2	4	441.215
Control + ND	4	2	5	465.348
Control + ND	4	2	6	254.401
Control + ND	4	2	7	383.253
Control + ND	4	2	8	294.981
Control + ND	4	2	9	431.088
Control + ND	4	2	10	357.899
Control + ND	4	3	1	441.071
Control + ND	4	3	2	252.246
Control + ND	4	3	3	285.213
Control + ND	4	3	4	454.79
Control + ND	4	3	5	552.039
Control + ND	4	3	6	363.645
Control + ND	4	3	7	530.061
Control + ND	4	3	8	451.27
Control + ND	4	3	9	494.867
Control + ND	4	3	10	632.913
Control + ND	4	4	1	339.584
Control + ND	4	4	2	383.827
Control + ND	4	4	3	235.439
Control + ND	4	4	4	355.96
Control + ND	4	4	5	441.861
Control + ND	4	4	6	448.038
Control + ND	4	4	7	422.828
Control + ND	4	4	8	572.581
Control + ND	4	4	9	327.158
Control + ND	4	4	10	358.761
Control + ND	4	5	1	309.059
Control + ND	4	5	2	312.937
Control + ND	4	5	3	323.711
Control + ND	4	5	4	436.474
Control + ND	4	5	5	320.12
Control + ND	4	5	6	181.068
Control + ND	4	5	7	314.876
Control + ND	4	5	8	252.39
Control + ND	4	5	9	319.401
Control + ND	4	5	10	328.738
Control + ND	5	1	1	514.763
Control + ND	5	1	2	398.767
Control + ND	5	1	3	315.666
Control + ND	5	1	4	409.9
Control + ND	5	1	5	390.148
Control + ND	5	1	6	257.92
Control + ND	5	1	7	429.579
Control + ND	5	1	8	422.038
Control + ND	5	1	9	494.221
Control + ND	5	1	10	382.391
Control + ND	5	2	1	531.498
Control + ND	5	2	2	496.519
Control + ND	5	2	3	428.43
Control + ND	5	2	4	497.668
Control + ND	5	2	5	615.891
Control + ND	5	2	6	587.951
Control + ND	5	2	7	380.954
Control + ND	5	2	8	378.512
Control + ND	5	2	9	549.956
Control + ND	5	2	10	512.105
Control + ND	5	3	1	533.437
Control + ND	5	3	2	382.894
Control + ND	5	3	3	344.971
Control + ND	5	3	4	511.459
Control + ND	5	3	5	282.771
Control + ND	5	3	6	401.424
Control + ND	5	3	7	323.854
Control + ND	5	3	8	310.208
Control + ND	5	3	9	256.34
Control + ND	5	3	10	495.298
Control + ND	5	4	1	246.141
Control + ND	5	4	2	204.842
Control + ND	5	4	3	273.362
Control + ND	5	4	4	252.174
Control + ND	5	4	5	379.733
Control + ND	5	4	6	313.727
Control + ND	5	4	7	427.353
Control + ND	5	4	8	279.18
Control + ND	5	4	9	246.787
Control + ND	5	4	10	378.297
Control + ND	5	5	1	264.312
Control + ND	5	5	2	314.015
Control + ND	5	5	3	249.804
Control + ND	5	5	4	349.639
Control + ND	5	5	5	237.666
Control + ND	5	5	6	314.302
Control + ND	5	5	7	308.915
Control + ND	5	5	8	296.418
Control + ND	5	5	9	226.964
Control + ND	5	5	10	267.904
PH + ND	1	1	1	1531.65
PH + ND	1	1	2	1261.01
PH + ND	1	1	3	1001.23
PH + ND	1	1	4	1176.55
PH + ND	1	1	5	1133.02
PH + ND	1	1	6	1157.23
PH + ND	1	1	7	1194.94
PH + ND	1	1	8	1484.17
PH + ND	1	1	9	1364.01
PH + ND	1	1	10	1236.88
PH + ND	1	2	1	1517.78
PH + ND	1	2	2	1053.01
PH + ND	1	2	3	809.744
PH + ND	1	2	4	1057.46
PH + ND	1	2	5	1110.83
PH + ND	1	2	6	835.672
PH + ND	1	2	7	749.052
PH + ND	1	2	8	1371.55
PH + ND	1	2	9	1214.83
PH + ND	1	2	10	1043.17
PH + ND	1	3	1	1531.43
PH + ND	1	3	2	1087.34
PH + ND	1	3	3	1128.43
PH + ND	1	3	4	1073.77
PH + ND	1	3	5	1252.75
PH + ND	1	3	6	1442.23
PH + ND	1	3	7	748.765
PH + ND	1	3	8	1019.47
PH + ND	1	3	9	1103.58
PH + ND	1	3	10	1071.4
PH + ND	1	4	1	1439.35
PH + ND	1	4	2	1460.54
PH + ND	1	4	3	1097.47
PH + ND	1	4	4	1492.86
PH + ND	1	4	5	1303.1
PH + ND	1	4	6	1103.36
PH + ND	1	4	7	1084.11
PH + ND	1	4	8	1472.75
PH + ND	1	4	9	1558.8
PH + ND	1	4	10	1273.15
PH + ND	1	5	1	1049.64
PH + ND	1	5	2	1228.84
PH + ND	1	5	3	1188.04
PH + ND	1	5	4	1020.26
PH + ND	1	5	5	1097.04
PH + ND	1	5	6	1043.75
PH + ND	1	5	7	1264.39
PH + ND	1	5	8	1171.88
PH + ND	1	5	9	1809.32
PH + ND	1	5	10	1140.78
PH + ND	2	1	1	396.756
PH + ND	2	1	2	490.845
PH + ND	2	1	3	484.597
PH + ND	2	1	4	724.848
PH + ND	2	1	5	391.082
PH + ND	2	1	6	597.863
PH + ND	2	1	7	594.846
PH + ND	2	1	8	512.608
PH + ND	2	1	9	487.039
PH + ND	2	1	10	684.052
PH + ND	2	2	1	572.437
PH + ND	2	2	2	561.233
PH + ND	2	2	3	530.779
PH + ND	2	2	4	589.46
PH + ND	2	2	5	605.692
PH + ND	2	2	6	504.42
PH + ND	2	2	7	706.533
PH + ND	2	2	8	556.277
PH + ND	2	2	9	563.316
PH + ND	2	2	10	644.405
PH + ND	2	3	1	410.761
PH + ND	2	3	2	502.983
PH + ND	2	3	3	405.159
PH + ND	2	3	4	491.492
PH + ND	2	3	5	508.586
PH + ND	2	3	6	543.923
PH + ND	2	3	7	409.684
PH + ND	2	3	8	513.182
PH + ND	2	3	9	581.343
PH + ND	2	3	10	534.514
PH + ND	2	4	1	765.644
PH + ND	2	4	2	886.883
PH + ND	2	4	3	854.418
PH + ND	2	4	4	573.658
PH + ND	2	4	5	649.935
PH + ND	2	4	6	565.255
PH + ND	2	4	7	533.221
PH + ND	2	4	8	672.057
PH + ND	2	4	9	522.879
PH + ND	2	4	10	658.051
PH + ND	2	5	1	829.711
PH + ND	2	5	2	875.032
PH + ND	2	5	3	818.937
PH + ND	2	5	4	776.777
PH + ND	2	5	5	874.601
PH + ND	2	5	6	689.582
PH + ND	2	5	7	579.62
PH + ND	2	5	8	531.354
PH + ND	2	5	9	622.714
PH + ND	2	5	10	438.198
PH + ND	3	1	1	1263.53
PH + ND	3	1	2	1085.33
PH + ND	3	1	3	1415
PH + ND	3	1	4	1630.91
PH + ND	3	1	5	1303.82
PH + ND	3	1	6	1292.76
PH + ND	3	1	7	1753.3
PH + ND	3	1	8	1459.25
PH + ND	3	1	9	1781.16
PH + ND	3	1	10	1462.62
PH + ND	3	2	1	1379.16
PH + ND	3	2	2	1269.49
PH + ND	3	2	3	1317.54
PH + ND	3	2	4	1629.18
PH + ND	3	2	5	1598.16
PH + ND	3	2	6	1179.49
PH + ND	3	2	7	1288.67
PH + ND	3	2	8	1304.04
PH + ND	3	2	9	936.082
PH + ND	3	2	10	1266.83
PH + ND	3	3	1	1042.02
PH + ND	3	3	2	1234.08
PH + ND	3	3	3	1224.81
PH + ND	3	3	4	1003.45
PH + ND	3	3	5	1079.3
PH + ND	3	3	6	1028.88
PH + ND	3	3	7	1400.07
PH + ND	3	3	8	1499.33
PH + ND	3	3	9	1591.62
PH + ND	3	3	10	1388.14
PH + ND	3	4	1	1126.63
PH + ND	3	4	2	885.59
PH + ND	3	4	3	1268.7
PH + ND	3	4	4	1328.31
PH + ND	3	4	5	1610.08
PH + ND	3	4	6	1237.38
PH + ND	3	4	7	1596.86
PH + ND	3	4	8	1118.01
PH + ND	3	4	9	1653.89
PH + ND	3	4	10	1488.48
PH + ND	3	5	1	1052.51
PH + ND	3	5	2	1220.94
PH + ND	3	5	3	1292.83
PH + ND	3	5	4	1145.95
PH + ND	3	5	5	1835.61
PH + ND	3	5	6	1535.02
PH + ND	3	5	7	1240.83
PH + ND	3	5	8	1490.92
PH + ND	3	5	9	1398.7
PH + ND	3	5	10	1168.58
PH + ND	4	1	1	1162.76
PH + ND	4	1	2	1424.41
PH + ND	4	1	3	1032.97
PH + ND	4	1	4	1294.12
PH + ND	4	1	5	1128.28
PH + ND	4	1	6	1393.03
PH + ND	4	1	7	1127.21
PH + ND	4	1	8	1203.91
PH + ND	4	1	9	1805.94
PH + ND	4	1	10	1438.28
PH + ND	4	2	1	1348.57
PH + ND	4	2	2	1580.92
PH + ND	4	2	3	1419.46
PH + ND	4	2	4	1877.62
PH + ND	4	2	5	1363.65
PH + ND	4	2	6	1506.87
PH + ND	4	2	7	1815.5
PH + ND	4	2	8	1507.01
PH + ND	4	2	9	1619.56
PH + ND	4	2	10	1309.14
PH + ND	4	3	1	1331.4
PH + ND	4	3	2	1582.28
PH + ND	4	3	3	1490.85
PH + ND	4	3	4	1666.68
PH + ND	4	3	5	1880.28
PH + ND	4	3	6	1325.37
PH + ND	4	3	7	1270.78
PH + ND	4	3	8	1364.94
PH + ND	4	3	9	1460.33
PH + ND	4	3	10	1993.4
PH + ND	4	4	1	783.6
PH + ND	4	4	2	1131.73
PH + ND	4	4	3	820.158
PH + ND	4	4	4	1173.17
PH + ND	4	4	5	908.286
PH + ND	4	4	6	1010.2
PH + ND	4	4	7	954.613
PH + ND	4	4	8	718.384
PH + ND	4	4	9	770.456
PH + ND	4	4	10	622.642
PH + ND	4	5	1	527.691
PH + ND	4	5	2	594.559
PH + ND	4	5	3	671.698
PH + ND	4	5	4	766.578
PH + ND	4	5	5	803.495
PH + ND	4	5	6	876.325
PH + ND	4	5	7	889.828
PH + ND	4	5	8	789.418
PH + ND	4	5	9	806.224
PH + ND	4	5	10	964.668
PH + ND	5	1	1	1363.15
PH + ND	5	1	2	1111.48
PH + ND	5	1	3	1315.31
PH + ND	5	1	4	1162.54
PH + ND	5	1	5	1185.81
PH + ND	5	1	6	1094.53
PH + ND	5	1	7	1326.52
PH + ND	5	1	8	1197.95
PH + ND	5	1	9	1357.19
PH + ND	5	1	10	1901.97
PH + ND	5	2	1	1401.21
PH + ND	5	2	2	1227.69
PH + ND	5	2	3	1261.8
PH + ND	5	2	4	1156.37
PH + ND	5	2	5	1416.94
PH + ND	5	2	6	1074.06
PH + ND	5	2	7	1286.44
PH + ND	5	2	8	1043.39
PH + ND	5	2	9	1300.59
PH + ND	5	2	10	1271.86
PH + ND	5	3	1	1115.43
PH + ND	5	3	2	1075.21
PH + ND	5	3	3	1183.95
PH + ND	5	3	4	952.386
PH + ND	5	3	5	1202.33
PH + ND	5	3	6	936.226
PH + ND	5	3	7	1141.86
PH + ND	5	3	8	1130.73
PH + ND	5	3	9	1112.77
PH + ND	5	3	10	1075.92
PH + ND	5	4	1	1631.48
PH + ND	5	4	2	1161.9
PH + ND	5	4	3	903.905
PH + ND	5	4	4	1230.49
PH + ND	5	4	5	1254.98
PH + ND	5	4	6	1647.43
PH + ND	5	4	7	1146.38
PH + ND	5	4	8	1217.92
PH + ND	5	4	9	950.591
PH + ND	5	4	10	1074.42
PH + ND	5	5	1	966.033
PH + ND	5	5	2	1164.84
PH + ND	5	5	3	1102.14
PH + ND	5	5	4	1264.46
PH + ND	5	5	5	876.684
PH + ND	5	5	6	1085.19
PH + ND	5	5	7	880.059
PH + ND	5	5	8	951.524
PH + ND	5	5	9	802.49
PH + ND	5	5	10	872.805
PH + HVD	1	1	1	744.815
PH + HVD	1	1	2	912.165
PH + HVD	1	1	3	679.024
PH + HVD	1	1	4	681.394
PH + HVD	1	1	5	557.354
PH + HVD	1	1	6	598.438
PH + HVD	1	1	7	556.78
PH + HVD	1	1	8	648.858
PH + HVD	1	1	9	583.714
PH + HVD	1	1	10	541.912
PH + HVD	1	2	1	702.367
PH + HVD	1	2	2	781.23
PH + HVD	1	2	3	693.676
PH + HVD	1	2	4	351.435
PH + HVD	1	2	5	724.058
PH + HVD	1	2	6	527.332
PH + HVD	1	2	7	732.533
PH + HVD	1	2	8	546.15
PH + HVD	1	2	9	672.704
PH + HVD	1	2	10	859.949
PH + HVD	1	3	1	506.287
PH + HVD	1	3	2	526.973
PH + HVD	1	3	3	589.1
PH + HVD	1	3	4	532.719
PH + HVD	1	3	5	501.116
PH + HVD	1	3	6	488.331
PH + HVD	1	3	7	404.513
PH + HVD	1	3	8	370.037
PH + HVD	1	3	9	630.184
PH + HVD	1	3	10	625.228
PH + HVD	1	4	1	592.333
PH + HVD	1	4	2	452.419
PH + HVD	1	4	3	584.432
PH + HVD	1	4	4	554.338
PH + HVD	1	4	5	726.572
PH + HVD	1	4	6	761.55
PH + HVD	1	4	7	914.248
PH + HVD	1	4	8	698.776
PH + HVD	1	4	9	584.647
PH + HVD	1	4	10	572.725
PH + HVD	1	5	1	459.171
PH + HVD	1	5	2	373.341
PH + HVD	1	5	3	408.391
PH + HVD	1	5	4	504.061
PH + HVD	1	5	5	607.487
PH + HVD	1	5	6	491.492
PH + HVD	1	5	7	466.353
PH + HVD	1	5	8	547.73
PH + HVD	1	5	9	895.358
PH + HVD	1	5	10	633.631
PH + HVD	2	1	1	909.435
PH + HVD	2	1	2	722.118
PH + HVD	2	1	3	575.813
PH + HVD	2	1	4	758.03
PH + HVD	2	1	5	516.127
PH + HVD	2	1	6	805.937
PH + HVD	2	1	7	816.208
PH + HVD	2	1	8	653.958
PH + HVD	2	1	9	859.805
PH + HVD	2	1	10	678.234
PH + HVD	2	2	1	338.722
PH + HVD	2	2	2	463.265
PH + HVD	2	2	3	369.678
PH + HVD	2	2	4	438.414
PH + HVD	2	2	5	671.554
PH + HVD	2	2	6	538.321
PH + HVD	2	2	7	485.674
PH + HVD	2	2	8	449.546
PH + HVD	2	2	9	420.458
PH + HVD	2	2	10	705.886
PH + HVD	2	3	1	388.783
PH + HVD	2	3	2	428.43
PH + HVD	2	3	3	396.325
PH + HVD	2	3	4	397.905
PH + HVD	2	3	5	406.093
PH + HVD	2	3	6	353.374
PH + HVD	2	3	7	462.834
PH + HVD	2	3	8	531.426
PH + HVD	2	3	9	415.502
PH + HVD	2	3	10	607.056
PH + HVD	2	4	1	659.488
PH + HVD	2	4	2	737.704
PH + HVD	2	4	3	512.464
PH + HVD	2	4	4	466.928
PH + HVD	2	4	5	776.13
PH + HVD	2	4	6	631.836
PH + HVD	2	4	7	408.104
PH + HVD	2	4	8	653.814
PH + HVD	2	4	9	783.959
PH + HVD	2	4	10	536.741
PH + HVD	2	5	1	498.243
PH + HVD	2	5	2	412.054
PH + HVD	2	5	3	794.158
PH + HVD	2	5	4	691.378
PH + HVD	2	5	5	645.77
PH + HVD	2	5	6	760.688
PH + HVD	2	5	7	620.559
PH + HVD	2	5	8	709.334
PH + HVD	2	5	9	711.489
PH + HVD	2	5	10	653.455
PH + HVD	3	1	1	982.983
PH + HVD	3	1	2	1655.47
PH + HVD	3	1	3	1107.24
PH + HVD	3	1	4	1429.51
PH + HVD	3	1	5	1152.34
PH + HVD	3	1	6	1171.95
PH + HVD	3	1	7	1016.02
PH + HVD	3	1	8	1660.86
PH + HVD	3	1	9	1380.31
PH + HVD	3	1	10	1573.74
PH + HVD	3	2	1	1541.27
PH + HVD	3	2	2	1258.93
PH + HVD	3	2	3	1648.58
PH + HVD	3	2	4	1494.8
PH + HVD	3	2	5	1515.7
PH + HVD	3	2	6	1284.79
PH + HVD	3	2	7	1269.35
PH + HVD	3	2	8	989.663
PH + HVD	3	2	9	1285.79
PH + HVD	3	2	10	1552.19
PH + HVD	3	3	1	984.132
PH + HVD	3	3	2	972.784
PH + HVD	3	3	3	869.645
PH + HVD	3	3	4	1347.85
PH + HVD	3	3	5	1091.37
PH + HVD	3	3	6	951.596
PH + HVD	3	3	7	1071.4
PH + HVD	3	3	8	719.246
PH + HVD	3	3	9	1255.77
PH + HVD	3	3	10	1096.82
PH + HVD	3	4	1	713.715
PH + HVD	3	4	2	804.213
PH + HVD	3	4	3	1005.03
PH + HVD	3	4	4	1034.12
PH + HVD	3	4	5	853.125
PH + HVD	3	4	6	781.301
PH + HVD	3	4	7	687.499
PH + HVD	3	4	8	775.484
PH + HVD	3	4	9	717.378
PH + HVD	3	4	10	978.027
PH + HVD	3	5	1	954.397
PH + HVD	3	5	2	577.465
PH + HVD	3	5	3	653.096
PH + HVD	3	5	4	1105.52
PH + HVD	3	5	5	627.526
PH + HVD	3	5	6	1055.02
PH + HVD	3	5	7	824.109
PH + HVD	3	5	8	1290.96
PH + HVD	3	5	9	884.728
PH + HVD	3	5	10	909.938
PH + HVD	4	1	1	568.2
PH + HVD	4	1	2	563.316
PH + HVD	4	1	3	635.427
PH + HVD	4	1	4	477.055
PH + HVD	4	1	5	638.156
PH + HVD	4	1	6	403.435
PH + HVD	4	1	7	502.912
PH + HVD	4	1	8	532.072
PH + HVD	4	1	9	558.575
PH + HVD	4	1	10	474.254
PH + HVD	4	2	1	338.722
PH + HVD	4	2	2	456.442
PH + HVD	4	2	3	516.558
PH + HVD	4	2	4	387.993
PH + HVD	4	2	5	493.072
PH + HVD	4	2	6	458.74
PH + HVD	4	2	7	572.653
PH + HVD	4	2	8	639.88
PH + HVD	4	2	9	723.699
PH + HVD	4	2	10	357.037
PH + HVD	4	3	1	448.469
PH + HVD	4	3	2	438.988
PH + HVD	4	3	3	355.098
PH + HVD	4	3	4	343.175
PH + HVD	4	3	5	469.083
PH + HVD	4	3	6	359.407
PH + HVD	4	3	7	631.764
PH + HVD	4	3	8	311.142
PH + HVD	4	3	9	376.286
PH + HVD	4	3	10	349.998
PH + HVD	4	4	1	383.54
PH + HVD	4	4	2	450.839
PH + HVD	4	4	3	431.088
PH + HVD	4	4	4	377.291
PH + HVD	4	4	5	572.94
PH + HVD	4	4	6	473.967
PH + HVD	4	4	7	326.009
PH + HVD	4	4	8	237.378
PH + HVD	4	4	9	469.154
PH + HVD	4	4	10	290.744
PH + HVD	4	5	1	428.43
PH + HVD	4	5	2	250.45
PH + HVD	4	5	3	379.59
PH + HVD	4	5	4	449.546
PH + HVD	4	5	5	462.475
PH + HVD	4	5	6	441.502
PH + HVD	4	5	7	369.319
PH + HVD	4	5	8	287.224
PH + HVD	4	5	9	334.772
PH + HVD	4	5	10	339.225
PH + HVD	5	1	1	345.258
PH + HVD	5	1	2	335.562
PH + HVD	5	1	3	441.861
PH + HVD	5	1	4	394.745
PH + HVD	5	1	5	326.009
PH + HVD	5	1	6	413.132
PH + HVD	5	1	7	424.336
PH + HVD	5	1	8	369.032
PH + HVD	5	1	9	300.512
PH + HVD	5	1	10	378.153
PH + HVD	5	2	1	232.494
PH + HVD	5	2	2	432.74
PH + HVD	5	2	3	461.254
PH + HVD	5	2	4	493.646
PH + HVD	5	2	5	383.468
PH + HVD	5	2	6	454.143
PH + HVD	5	2	7	368.026
PH + HVD	5	2	8	321.197
PH + HVD	5	2	9	358.905
PH + HVD	5	2	10	376.573
PH + HVD	5	3	1	410.977
PH + HVD	5	3	2	350.142
PH + HVD	5	3	3	505.856
PH + HVD	5	3	4	278.031
PH + HVD	5	3	5	386.126
PH + HVD	5	3	6	270.705
PH + HVD	5	3	7	453.569
PH + HVD	5	3	8	520.796
PH + HVD	5	3	9	638.731
PH + HVD	5	3	10	546.15
PH + HVD	5	4	1	441.502
PH + HVD	5	4	2	312.147
PH + HVD	5	4	3	373.916
PH + HVD	5	4	4	453.138
PH + HVD	5	4	5	426.419
PH + HVD	5	4	6	373.413
PH + HVD	5	4	7	417.01
PH + HVD	5	4	8	511.315
PH + HVD	5	4	9	519.503
PH + HVD	5	4	10	451.055
PH + HVD	5	5	1	569.995
PH + HVD	5	5	2	616.825
PH + HVD	5	5	3	655.753
PH + HVD	5	5	4	665.521
PH + HVD	5	5	5	464.414
PH + HVD	5	5	6	515.553
PH + HVD	5	5	7	445.165
PH + HVD	5	5	8	355.816
PH + HVD	5	5	9	467.574
PH + HVD	5	5	10	460.464
		Group		Cardiomyocyte cross-sectional area (mm2)
		Control + ND	Mean	338.641
			n	250
			SEM	6.1639
		PH + ND	Mean	1102.26
			n	250
			SEM	22.503
		PH + HVD	Mean	629.996
			n	250
			SEM	18.8031
